# Supplementary material for: Effect of Morphological Characteristics and Biomineralization of 3D-Printed Gelatin/Hyaluronic Acid/Hydroxyapatite Composite Scaffolds on Bone Tissue Regeneration
Source: Int J Mol Sci. 2021 Jun 24;22(13):6794. doi: 10.3390/ijms22136794 (PMC8267715; doi:10.3390/ijms22136794)
Supplement: Supplementary file 1 [file ijms-22-06794-s001.zip]

Archive with 1 entries (1 files):
- ijms-1256516-supplementary.pdf
